# Supplementary material for: Fatty acid isotopic composition in Atlantic pollock is not influenced by environmentally relevant dietary fat concentrations
Source: Oecologia. 2023 Jun 30;202(3):513–22. doi: 10.1007/s00442-023-05403-z (PMC10386935; doi:10.1007/s00442-023-05403-z)
Supplement: Supplementary file 2 — Supplementary File 1 tabulates estimated marginal means and both unadjusted and adjusted confidence intervals for all comparisons. (XLSX 29 KB) [file 442_2023_5403_MOESM2_ESM.xlsx]

## Sheet: Diets
Comparison of d13C: Among Diets
Estimated Marginal Means												Unadjusted			Tukey Adjusted
Fatty Acid	Diet	Mean	Std. Error	95% Confidence Interval						Mean Difference	Std. Error	95% Confidence Interval for Difference			95% Confidence Interval for Difference
				Lower Bound	Upper Bound							Lower Bound	Upper Bound		Lower Bound	Upper Bound
14:0	Diet L	-24.253	0.109	-24.488	-24.017		14:0	Diet L	Diet M	-0.154	0.141	-0.458	0.149		-0.525218	0.216797
	Diet M	-24.098	0.089	-24.29	-23.906				Diet H	-0.024	0.141	-0.328	0.279		-0.395106	0.34691
	Diet H	-24.228	0.089	-24.42	-24.036			Diet M	Diet L	0.154	0.141	-0.149	0.458		-0.216797	0.525218
16:0	Diet L	-24.789	0.113	-25.034	-24.544				Diet H	0.13	0.126	-0.141	0.402		-0.201727	0.461952
	Diet M	-24.313	0.093	-24.514	-24.113			Diet H	Diet L	0.024	0.141	-0.279	0.328		-0.34691	0.395106
	Diet H	-24.215	0.093	-24.415	-24.014				Diet M	-0.13	0.126	-0.402	0.141		-0.461952	0.201727
16:1n-7	Diet L	-22.569	0.235	-23.077	-22.061		16:0	Diet L	Diet M	-0.476	0.146	-0.792	-0.159		-0.862323	-0.08877
	Diet M	-22.938	0.192	-23.353	-22.523				Diet H	-0.574	0.146	-0.891	-0.258		-0.961237	-0.187684
	Diet H	-23.564	0.192	-23.979	-23.149			Diet M	Diet L	0.476	0.146	0.159	0.792		0.08877	0.862323
18::0	Diet L	-23.465	0.19	-23.876	-23.054				Diet H	-0.099	0.131	-0.382	0.184		-0.444857	0.24703
	Diet M	-23.459	0.155	-23.795	-23.123			Diet H	Diet L	0.574	0.146	0.258	0.891		0.187684	0.961237
	Diet H	-23.561	0.155	-23.897	-23.225				Diet M	0.099	0.131	-0.184	0.382		-0.24703	0.444857
18:1n-9	Diet L	-24.776	0.187	-25.18	-24.372		16:1n-7	Diet L	Diet M	0.369	0.304	-0.287	1.025		-0.43297	1.17033
	Diet M	-24.344	0.153	-24.673	-24.014				Diet H	0.995	0.304	0.339	1.651		0.193255	1.79655
	Diet H	-24.296	0.153	-24.626	-23.966			Diet M	Diet L	-0.369	0.304	-1.025	0.287		-1.17033	0.43297
18:1n-7	Diet L	-23.919	0.217	-24.387	-23.451				Diet H	0.626	0.272	0.04	1.213		-0.090792	1.34324
	Diet M	-23.803	0.177	-24.185	-23.421			Diet H	Diet L	-0.995	0.304	-1.651	-0.339		-1.79655	-0.193255
	Diet H	-23.713	0.177	-24.095	-23.331				Diet M	-0.626	0.272	-1.213	-0.04		-1.34324	0.090792
18:2n-6	Diet L	-29.845	0.161	-30.192	-29.498		18::0	Diet L	Diet M	-0.006	0.246	-0.537	0.525		-0.65472	0.642671
	Diet M	-29.894	0.131	-30.177	-29.61				Diet H	0.096	0.246	-0.435	0.627		-0.552713	0.744679
	Diet H	-29.417	0.131	-29.7	-29.134			Diet M	Diet L	0.006	0.246	-0.525	0.537		-0.642671	0.65472
20:1n-9	Diet L	-25.824	0.27	-26.407	-25.242				Diet H	0.102	0.22	-0.373	0.577		-0.478204	0.682218
	Diet M	-25.742	0.22	-26.218	-25.266			Diet H	Diet L	-0.096	0.246	-0.627	0.435		-0.744679	0.552713
	Diet H	-25.949	0.22	-26.425	-25.473				Diet M	-0.102	0.22	-0.577	0.373		-0.682218	0.478204
20:5n-3	Diet L	-26.596	0.233	-27.1	-26.091		18:1n-9	Diet L	Diet M	-0.432	0.241	-0.954	0.089		-1.06961	0.204987
	Diet M	-26.711	0.191	-27.122	-26.299				Diet H	-0.48	0.241	-1.001	0.042		-1.11697	0.157622
	Diet H	-26.888	0.191	-27.3	-26.477			Diet M	Diet L	0.432	0.241	-0.089	0.954		-0.204987	1.06961
22:6n-3	Diet L	-26.927	0.214	-27.388	-26.465				Diet H	-0.047	0.216	-0.514	0.419		-0.617381	0.52265
	Diet M	-26.891	0.174	-27.268	-26.515			Diet H	Diet L	0.48	0.241	-0.042	1.001		-0.157622	1.11697
	Diet H	-26.093	0.174	-26.47	-25.716				Diet M	0.047	0.216	-0.419	0.514		-0.52265	0.617381
							18:1n-7	Diet L	Diet M	-0.116	0.28	-0.721	0.488		-0.854803	0.622146
									Diet H	-0.207	0.28	-0.811	0.398		-0.945123	0.531826
								Diet M	Diet L	0.116	0.28	-0.488	0.721		-0.622146	0.854803
									Diet H	-0.09	0.25	-0.631	0.45		-0.750831	0.570192
								Diet H	Diet L	0.207	0.28	-0.398	0.811		-0.531826	0.945123
									Diet M	0.09	0.25	-0.45	0.631		-0.570192	0.750831
							18:2n-6	Diet L	Diet M	0.049	0.207	-0.399	0.497		-0.498989	0.596399
									Diet H	-0.428	0.207	-0.876	0.02		-0.975624	0.119764
								Diet M	Diet L	-0.049	0.207	-0.497	0.399		-0.596399	0.498989
									Diet H	-0.477	0.186	-0.877	-0.076		-0.966508	0.013237
								Diet H	Diet L	0.428	0.207	-0.02	0.876		-0.119764	0.975624
									Diet M	0.477	0.186	0.076	0.877		-0.013237	0.966508
							20:1n-9	Diet L	Diet M	-0.082	0.348	-0.835	0.67		-1.00216	0.837252
									Diet H	0.125	0.348	-0.627	0.877		-0.794707	1.0447
								Diet M	Diet L	0.082	0.348	-0.67	0.835		-0.837252	1.00216
									Diet H	0.207	0.312	-0.466	0.88		-0.615159	1.03006
								Diet H	Diet L	-0.125	0.348	-0.877	0.627		-1.0447	0.794707
									Diet M	-0.207	0.312	-0.88	0.466		-1.03006	0.615159
							20:5n-3	Diet L	Diet M	0.115	0.301	-0.537	0.766		-0.681218	0.910612
									Diet H	0.292	0.301	-0.359	0.944		-0.503428	1.0884
								Diet M	Diet L	-0.115	0.301	-0.766	0.537		-0.910612	0.681218
									Diet H	0.178	0.27	-0.405	0.76		-0.534098	0.889677
								Diet H	Diet L	-0.292	0.301	-0.944	0.359		-1.0884	0.503428
									Diet M	-0.178	0.27	-0.76	0.405		-0.889677	0.534098
							22:6n-3	Diet L	Diet M	-0.035	0.276	-0.631	0.56		-0.763204	0.69259
									Diet H	-0.834	0.276	-1.429	-0.238		-1.56155	-0.105754
								Diet M	Diet L	0.035	0.276	-0.56	0.631		-0.69259	0.763204
									Diet H	-0.798	0.247	-1.331	-0.266		-1.44939	-0.147293
								Diet H	Diet L	0.834	0.276	0.238	1.429		0.105754	1.56155
									Diet M	0.798	0.247	0.266	1.331		0.147293	1.44939

## Sheet: Fish
Comparison of d13C: Treatment Fish vs Initial Fish
Estimated Marginal Means							Pairwise Comparisons					Unadjusted			Tukey Adjusted
Fatty Acid	Diet Fed	Mean	Std. Error	95% Confidence Interval			Dependent Variable			Mean Difference	Std. Error	95% Confidence Interval for Difference			95% Confidence Interval for Difference
				Lower Bound	Upper Bound							Lower Bound	Upper Bound		Lower Bound	Upper Bound
14:0	Diet L	-23.971	0.212	-24.424	-23.519		14:0	Diet L	Diet M	0.529	0.3	-0.111	1.169		-0.3358	1.3941
	Diet M	-24.501	0.212	-24.953	-24.048				Diet H	0.455	0.3	-0.185	1.094		-0.4104	1.3195
	Diet H	-24.426	0.212	-24.878	-23.974				Initial	2.233	0.242	1.717	2.748		1.5352	2.93
	Initial	-26.204	0.116	-26.452	-25.956			Diet M	Diet L	-0.529	0.3	-1.169	0.111		-1.3941	0.3358
16:0	Diet L	-23.438	0.235	-23.938	-22.938				Diet H	-0.075	0.3	-0.714	0.565		-0.9396	0.7904
	Diet M	-23.799	0.235	-24.299	-23.299				Initial	1.703	0.242	1.188	2.219		1.0061	2.4008
	Diet H	-23.76	0.235	-24.26	-23.26			Diet H	Diet L	-0.455	0.3	-1.094	0.185		-1.3195	0.4104
	Initial	-26.139	0.129	-26.413	-25.865				Diet M	0.075	0.3	-0.565	0.714		-0.7904	0.9396
16:1n-7	Diet L	-22.429	0.491	-23.476	-21.382				Initial	1.778	0.242	1.262	2.294		1.0807	2.4754
	Diet M	-22.472	0.491	-23.519	-21.425			Initial	Diet L	-2.233	0.242	-2.748	-1.717		-2.93	-1.5352
	Diet H	-22.775	0.491	-23.822	-21.727				Diet M	-1.703	0.242	-2.219	-1.188		-2.4008	-1.0061
	Initial	-25.615	0.269	-26.189	-25.041				Diet H	-1.778	0.242	-2.294	-1.262		-2.4754	-1.0807
18::0	Diet L	-22.224	0.288	-22.837	-21.611		16:0	Diet L	Diet M	0.361	0.332	-0.347	1.068		-0.5956	1.3171
	Diet M	-22.606	0.288	-23.219	-21.993				Diet H	0.322	0.332	-0.385	1.029		-0.6344	1.2783
	Diet H	-22.73	0.288	-23.343	-22.118				Initial	2.701	0.268	2.131	3.271		1.93	3.472
	Initial	-25.106	0.157	-25.442	-24.77			Diet M	Diet L	-0.361	0.332	-1.068	0.347		-1.3171	0.5956
18:1n-9	Diet L	-23.474	0.301	-24.116	-22.832				Diet H	-0.039	0.332	-0.746	0.668		-0.9952	0.9175
	Diet M	-23.612	0.301	-24.254	-22.97				Initial	2.34	0.268	1.77	2.91		1.5692	3.1113
	Diet H	-23.594	0.301	-24.236	-22.952			Diet H	Diet L	-0.322	0.332	-1.029	0.385		-1.2783	0.6344
	Initial	-26.299	0.165	-26.651	-25.947				Diet M	0.039	0.332	-0.668	0.746		-0.9175	0.9952
18:1n-7	Diet L	-23.869	0.497	-24.928	-22.809				Initial	2.379	0.268	1.809	2.949		1.6081	3.1501
	Diet M	-24.417	0.497	-25.476	-23.358			Initial	Diet L	-2.701	0.268	-3.271	-2.131		-3.472	-1.93
	Diet H	-23.922	0.497	-24.982	-22.863				Diet M	-2.34	0.268	-2.91	-1.77		-3.1113	-1.5692
	Initial	-26.75	0.272	-27.33	-26.17				Diet H	-2.379	0.268	-2.949	-1.809		-3.1501	-1.6081
18:2n-6	Diet L	-29.402	0.388	-30.23	-28.574		16:1n-7	Diet L	Diet M	0.043	0.695	-1.438	1.524		-1.9591	2.0458
	Diet M	-29.315	0.388	-30.143	-28.487				Diet H	0.346	0.695	-1.135	1.826		-1.6568	2.348
	Diet H	-29.186	0.388	-30.014	-28.358				Initial	3.186	0.56	1.992	4.38		1.5716	4.8004
	Initial	-29.824	0.213	-30.278	-29.37			Diet M	Diet L	-0.043	0.695	-1.524	1.438		-2.0458	1.9591
20:1n-9	Diet L	-25.239	0.288	-25.854	-24.624				Diet H	0.302	0.695	-1.179	1.783		-1.7001	2.3047
	Diet M	-25.047	0.288	-25.661	-24.432				Initial	3.143	0.56	1.949	4.337		1.5283	4.7571
	Diet H	-25.228	0.288	-25.843	-24.614			Diet H	Diet L	-0.346	0.695	-1.826	1.135		-2.348	1.6568
	Initial	-26.401	0.158	-26.738	-26.064				Diet M	-0.302	0.695	-1.783	1.179		-2.3047	1.7001
20:5n-3	Diet L	-26.074	0.33	-26.778	-25.369				Initial	2.84	0.56	1.647	4.034		1.226	4.4548
	Diet M	-26.312	0.33	-27.016	-25.608			Initial	Diet L	-3.186	0.56	-4.38	-1.992		-4.8004	-1.5716
	Diet H	-26.808	0.33	-27.512	-26.104				Diet M	-3.143	0.56	-4.337	-1.949		-4.7571	-1.5283
	Initial	-31.328	0.181	-31.714	-30.942				Diet H	-2.84	0.56	-4.034	-1.647		-4.4548	-1.226
22:6n-3	Diet L	-26.663	0.326	-27.359	-25.967		18::0	Diet L	Diet M	0.382	0.407	-0.485	1.249		-0.7898	1.5539
	Diet M	-26.8	0.326	-27.496	-26.104				Diet H	0.507	0.407	-0.36	1.373		-0.6652	1.6785
	Diet H	-27.812	0.326	-28.508	-27.116				Initial	2.882	0.328	2.184	3.581		1.9375	3.8271
	Initial	-30.63	0.179	-31.011	-30.249			Diet M	Diet L	-0.382	0.407	-1.249	0.485		-1.5539	0.7898
									Diet H	0.125	0.407	-0.742	0.991		-1.0473	1.2965
									Initial	2.5	0.328	1.802	3.199		1.5554	3.445
								Diet H	Diet L	-0.507	0.407	-1.373	0.36		-1.6785	0.6652
									Diet M	-0.125	0.407	-0.991	0.742		-1.2965	1.0473
									Initial	2.376	0.328	1.677	3.074		1.4309	3.3204
								Initial	Diet L	-2.882	0.328	-3.581	-2.184		-3.8271	-1.9375
									Diet M	-2.5	0.328	-3.199	-1.802		-3.445	-1.5554
									Diet H	-2.376	0.328	-3.074	-1.677		-3.3204	-1.4309
							18:1n-9	Diet L	Diet M	0.138	0.426	-0.77	1.046		-1.0893	1.3657
									Diet H	0.12	0.426	-0.788	1.027		-1.108	1.3471
									Initial	2.825	0.343	2.093	3.557		1.8352	3.8145
								Diet M	Diet L	-0.138	0.426	-1.046	0.77		-1.3657	1.0893
									Diet H	-0.019	0.426	-0.926	0.889		-1.2461	1.2089
									Initial	2.687	0.343	1.955	3.419		1.697	3.6764
								Diet H	Diet L	-0.12	0.426	-1.027	0.788		-1.3471	1.108
									Diet M	0.019	0.426	-0.889	0.926		-1.2089	1.2461
									Initial	2.705	0.343	1.973	3.437		1.7157	3.695
								Initial	Diet L	-2.825	0.343	-3.557	-2.093		-3.8145	-1.8352
									Diet M	-2.687	0.343	-3.419	-1.955		-3.6764	-1.697
									Diet H	-2.705	0.343	-3.437	-1.973		-3.695	-1.7157
							18:1n-7	Diet L	Diet M	0.549	0.703	-0.95	2.047		-1.4772	2.5744
									Diet H	0.054	0.703	-1.444	1.552		-1.9719	2.0797
									Initial	2.881	0.567	1.674	4.089		1.2482	4.5148
								Diet M	Diet L	-0.549	0.703	-2.047	0.95		-2.5744	1.4772
									Diet H	-0.495	0.703	-1.993	1.003		-2.5205	1.5311
									Initial	2.333	0.567	1.125	3.541		0.6997	3.9662
								Diet H	Diet L	-0.054	0.703	-1.552	1.444		-2.0797	1.9719
									Diet M	0.495	0.703	-1.003	1.993		-1.5311	2.5205
									Initial	2.828	0.567	1.62	4.035		1.1943	4.4608
								Initial	Diet L	-2.881	0.567	-4.089	-1.674		-4.5148	-1.2482
									Diet M	-2.333	0.567	-3.541	-1.125		-3.9662	-0.6997
									Diet H	-2.828	0.567	-4.035	-1.62		-4.4608	-1.1943
							18:2n-6	Diet L	Diet M	-0.087	0.549	-1.258	1.084		-1.6704	1.4963
									Diet H	-0.216	0.549	-1.387	0.955		-1.7992	1.3676
									Initial	0.422	0.443	-0.522	1.366		-0.8547	1.6985
								Diet M	Diet L	0.087	0.549	-1.084	1.258		-1.4963	1.6704
									Diet H	-0.129	0.549	-1.3	1.042		-1.7122	1.4546
									Initial	0.509	0.443	-0.435	1.453		-0.7676	1.7855
								Diet H	Diet L	0.216	0.549	-0.955	1.387		-1.3676	1.7992
									Diet M	0.129	0.549	-1.042	1.3		-1.4546	1.7122
									Initial	0.638	0.443	-0.306	1.582		-0.6388	1.9143
								Initial	Diet L	-0.422	0.443	-1.366	0.522		-1.6985	0.8547
									Diet M	-0.509	0.443	-1.453	0.435		-1.7855	0.7676
									Diet H	-0.638	0.443	-1.582	0.306		-1.9143	0.6388
							20:1n-9	Diet L	Diet M	-0.193	0.408	-1.062	0.677		-1.3681	0.9829
									Diet H	-0.011	0.408	-0.88	0.859		-1.1862	1.1647
									Initial	1.162	0.329	0.461	1.863		0.2141	2.1095
								Diet M	Diet L	0.193	0.408	-0.677	1.062		-0.9829	1.3681
									Diet H	0.182	0.408	-0.687	1.051		-0.9937	1.3573
									Initial	1.354	0.329	0.654	2.055		0.4067	2.3021
								Diet H	Diet L	0.011	0.408	-0.859	0.88		-1.1647	1.1862
									Diet M	-0.182	0.408	-1.051	0.687		-1.3573	0.9937
									Initial	1.173	0.329	0.472	1.873		0.2249	2.1203
								Initial	Diet L	-1.162	0.329	-1.863	-0.461		-2.1095	-0.2141
									Diet M	-1.354	0.329	-2.055	-0.654		-2.3021	-0.4067
									Diet H	-1.173	0.329	-1.873	-0.472		-2.1203	-0.2249
							20:5n-3	Diet L	Diet M	0.239	0.467	-0.757	1.234		-1.1082	1.5852
									Diet H	0.734	0.467	-0.262	1.73		-0.6124	2.081
									Initial	5.254	0.377	4.451	6.057		4.1685	6.34
								Diet M	Diet L	-0.239	0.467	-1.234	0.757		-1.5852	1.1082
									Diet H	0.496	0.467	-0.5	1.492		-0.8509	1.8425
									Initial	5.016	0.377	4.213	5.819		3.93	6.1015
								Diet H	Diet L	-0.734	0.467	-1.73	0.262		-2.081	0.6124
									Diet M	-0.496	0.467	-1.492	0.5		-1.8425	0.8509
									Initial	4.52	0.377	3.717	5.323		3.4342	5.6057
								Initial	Diet L	-5.254	0.377	-6.057	-4.451		-6.34	-4.1685
									Diet M	-5.016	0.377	-5.819	-4.213		-6.1015	-3.93
									Diet H	-4.52	0.377	-5.323	-3.717		-5.6057	-3.4342
							22:6n-3	Diet L	Diet M	0.137	0.462	-0.847	1.121		-1.1937	1.4677
									Diet H	1.149	0.462	0.165	2.133		-0.1818	2.4797
									Initial	3.967	0.372	3.173	4.76		2.8939	5.0396
								Diet M	Diet L	-0.137	0.462	-1.121	0.847		-1.4677	1.1937
									Diet H	1.012	0.462	0.028	1.996		-0.3188	2.3427
									Initial	3.83	0.372	3.036	4.623		2.7569	4.9026
								Diet H	Diet L	-1.149	0.462	-2.133	-0.165		-2.4797	0.1818
									Diet M	-1.012	0.462	-1.996	-0.028		-2.3427	0.3188
									Initial	2.818	0.372	2.024	3.611		1.7449	3.8907
								Initial	Diet L	-3.967	0.372	-4.76	-3.173		-5.0396	-2.8939
									Diet M	-3.83	0.372	-4.623	-3.036		-4.9026	-2.7569
									Diet H	-2.818	0.372	-3.611	-2.024		-3.8907	-1.7449

## Sheet: DF Fish Fed Diet L
Comparison of d13C: Fish fed Diet L and the mean Diet
Estimated Marginal Means
Dependent Variable	Sample Type	Mean	Std. Error	95% Confidence Interval
				Lower Bound	Upper Bound
14:0	Fish	-23.971	0.119	-24.222	-23.721
	Diet	-24.185	0.051	-24.293	-24.077
16:0	Fish	-23.438	0.174	-23.805	-23.071
	Diet	-24.395	0.075	-24.554	-24.236
16:1n-7	Fish	-22.429	0.33	-23.124	-21.733
	Diet	-23.079	0.143	-23.381	-22.778
18::0	Fish	-22.224	0.195	-22.635	-21.813
	Diet	-23.499	0.084	-23.677	-23.321
18:1n-9	Fish	-23.474	0.219	-23.937	-23.011
	Diet	-24.434	0.095	-24.635	-24.234
18:1n-7	Fish	-23.869	0.225	-24.343	-23.394
	Diet	-23.798	0.097	-24.004	-23.593
18:2n-6	Fish	-29.402	0.206	-29.837	-28.968
	Diet	-29.702	0.089	-29.891	-29.514
20:1n-9	Fish	-25.239	0.277	-25.824	-24.654
	Diet	-25.84	0.12	-26.093	-25.587
20:5n-3	Fish	-26.074	0.246	-26.594	-25.554
	Diet	-26.747	0.107	-26.973	-26.522
22:6n-3	Fish	-26.663	0.31	-27.318	-26.008
	Diet	-26.601	0.134	-26.884	-26.317

## Sheet: DF Fish Fed Diet M
Comparison of d13C: Fish fed Diet M and the mean Diet
Estimated Marginal Means
Dependent Variable	Sample Type	Mean	Std. Error	95% Confidence Interval
				Lower Bound	Upper Bound
14:0	Fish	-24.501	0.122	-24.758	-24.243
	Diet	-24.185	0.053	-24.297	-24.073
16:0	Fish	-23.799	0.173	-24.164	-23.433
	Diet	-24.395	0.075	-24.553	-24.237
16:1n-7	Fish	-22.472	0.328	-23.164	-21.78
	Diet	-23.079	0.142	-23.379	-22.78
18::0	Fish	-22.606	0.194	-23.015	-22.196
	Diet	-23.499	0.084	-23.677	-23.322
18:1n-9	Fish	-23.612	0.219	-24.075	-23.15
	Diet	-24.434	0.095	-24.635	-24.234
18:1n-7	Fish	-24.417	0.224	-24.89	-23.944
	Diet	-23.798	0.097	-24.003	-23.593
18:2n-6	Fish	-29.315	0.205	-29.747	-28.883
	Diet	-29.702	0.089	-29.89	-29.515
20:1n-9	Fish	-25.047	0.277	-25.632	-24.461
	Diet	-25.84	0.12	-26.093	-25.587
20:5n-3	Fish	-26.312	0.247	-26.834	-25.79
	Diet	-26.747	0.107	-26.973	-26.522
22:6n-3	Fish	-26.8	0.309	-27.452	-26.149
	Diet	-26.601	0.134	-26.883	-26.318

## Sheet: DF Fish Fed Diet H
Comparison of d13C: Fish fed Diet H and the mean Diet
Estimated Marginal Means
Dependent Variable	Sample Type	Mean	Std. Error	95% Confidence Interval
				Lower Bound	Upper Bound
14:0	Fish	-24.186	0.052	-24.296	-24.075
	Diet	-24.185	0.053	-24.297	-24.073
16:0	Fish	-24.395	0.075	-24.554	-24.237
	Diet	-24.395	0.075	-24.553	-24.237
16:1n-7	Fish	-23.08	0.142	-23.379	-22.782
	Diet	-23.079	0.142	-23.379	-22.78
18::0	Fish	-23.499	0.085	-23.678	-23.32
	Diet	-23.499	0.084	-23.677	-23.322
18:1n-9	Fish	-24.434	0.095	-24.634	-24.234
	Diet	-24.434	0.095	-24.635	-24.234
18:1n-7	Fish	-23.798	0.097	-24.003	-23.593
	Diet	-23.798	0.097	-24.003	-23.593
18:2n-6	Fish	-29.703	0.091	-29.895	-29.51
	Diet	-29.702	0.089	-29.89	-29.515
20:1n-9	Fish	-25.84	0.121	-26.096	-25.585
	Diet	-25.84	0.12	-26.093	-25.587
20:5n-3	Fish	-26.749	0.106	-26.973	-26.524
	Diet	-26.747	0.107	-26.973	-26.522
22:6n-3	Fish	-26.601	0.134	-26.883	-26.319
	Diet	-26.601	0.134	-26.883	-26.318
