# Supplementary material for: Fatty acid isotopic composition in Atlantic pollock is not influenced by environmentally relevant dietary fat concentrations
Source: Oecologia. 2023 Jun 30;202(3):513–22. doi: 10.1007/s00442-023-05403-z (PMC10386935; doi:10.1007/s00442-023-05403-z)
Supplement: Supplementary file 3 — All raw data used in the manuscript is available in Supplementary File 2. (XLSX 57 KB) [file 442_2023_5403_MOESM3_ESM.xlsx]

## Sheet: MetaData
Mass-Lenth Tab:
This sheet provides initial and final masses for individual treatment fish.
'Diet' refers to the diet that was fed to each fish.
'Code' represents the unique lab identifier assigned.
'Tank' gives the identify of the tank that the individual fish was raised in.
Lipid Content Tab:
'Code' is described above.
'Sample type' indicates that either liver or diet was analyzed.
'Diet' contains three entries. If the sample type is liver, then diet refers to either the diet fed (Diet L, M or H) or indicates that
none was fed (fish sampled at initiation of experiment). If the sample type is diet, then the entry refers to the diet itself.
'Percent lipid' refers to the total lipid content, expressed as mass percent of wet weight.
FA Mass Percent Tab:
'Code', 'Sample type' and 'Diet' are as above.
Each FA is listed as a column header and the mass percent of total FA mass is given for each sample.
FA d13C Tab:
'Code', 'Sample type' and 'Diet' are as above.
Each FA is listed as a column header and the d13C value is given for each sample.
In all tabs, '---' refers to a missing value.

## Sheet: Mass-Length
Code	Diet	Tank	Initial Weight (g)	Final Weight (g)	Initial Length (cm)	Final Length (cm)
D1_L_07	Diet L	7	345.5	1131	32.4	41.7
D1_L_09	Diet L	7	326.5	955	31.5	40.5
D1_L_17	Diet L	7	402	1073.5	33.8	41
D1_L_22	Diet L	7	293.5	1465.5	30.4	46.9
D1_L_06	Diet L	1	479	1249	35.1	43.5
D1_L_28	Diet L	1	317	939.5	32	40.5
D1_L_23	Diet L	1	333	994.5	31	39.5
D1_L_13	Diet L	1	470	1338	---	---
D1_L_20	Diet L	4	305.5	951	32	41.5
D1_L_11	Diet L	4	285.5	928.5	31	41
D1_L_24	Diet L	4	376	1160	34.3	43
D1_L_26	Diet L	4	352.5	1017.5	33	40.5
D1_L_27	Diet L	4	335	1296	32.1	44.5
D2_L_01	Diet M	8	461.5	1395.5	36	48
D2_L_11	Diet M	8	339.5	995.5	31.5	40.4
D2_L_12	Diet M	8	591.5	1635	37.8	49.5
D2_L_21	Diet M	8	547	1318	38.5	50.5
D2_L_24	Diet M	8	616.5	1763.5	39	51
D2_L_29	Diet M	8	454.5	1326.5	36.5	44.3
D2_L_23	Diet M	5	624.5	1714	39.5	47.5
D2_L_10	Diet M	5	406.5	1133	34.6	44.5
D2_L_19	Diet M	5	472	1402	34.7	47
D2_L_20	Diet M	5	301	1160	30.5	41.5
D2_L_07	Diet M	2	327	1317.5	32	43
D2_L_27	Diet M	2	312.5	1267	32	42.7
D2_L_13	Diet M	2	501	1676	36	45.5
D2_L_04	Diet M	2	839	1694.5	43	49.3
D3_L_12	Diet H	3	408	1363.5	34.5	47.5
D3_L_13	Diet H	3	331	1324	33	47
D3_L_15	Diet H	3	244.5	1193.5	29.5	44
D3_L_21	Diet H	3	351	901	33	42.5
D3_L_29	Diet H	3	425	1218	34.5	46
D3_L_24	Diet H	6	412.5	1480.5	36	48
D3_L_25	Diet H	6	331.5	1265	32	46
D3_L_04	Diet H	6	413.5	1437	34.5	47.5
D3_L_07	Diet H	6	304	1260.5	30.5	45
D3_L_32	Diet H	9	282	1140.5	30.5	44.5
D3_L_10	Diet H	9	481.5	1408.5	37	49
D3_L_17	Diet H	9	636	1835	38.5	50.5
D3_L_18	Diet H	9	381.5	1417	33.5	47

## Sheet: Lipid Content
Code	Sample Type	Diet	% Lipid
D1_L_06	Liver	Diet L	45.33
D1_L_07	Liver	Diet L	42.87
D1_L_09	Liver	Diet L	59.87
D1_L_11	Liver	Diet L	52.11
D1_L_13	Liver	Diet L	42.05
D1_L_17	Liver	Diet L	42.21
D1_L_20	Liver	Diet L	41.22
D1_L_22	Liver	Diet L	49.41
D1_L_23	Liver	Diet L	36.16
D1_L_24	Liver	Diet L	49.18
D1_L_26	Liver	Diet L	35.92
D1_L_27	Liver	Diet L	50.16
D1_L_28	Liver	Diet L	42.42
D2_L_01	Liver	Diet M	46.82
D2_L_04	Liver	Diet M	55.43
D2_L_07	Liver	Diet M	54.45
D2_L_10	Liver	Diet M	51.24
D2_L_11	Liver	Diet M	47.83
D2_L_12	Liver	Diet M	67.48
D2_L_13	Liver	Diet M	63.33
D2_L_19	Liver	Diet M	44.8
D2_L_20	Liver	Diet M	46.25
D2_L_21	Liver	Diet M	49.23
D2_L_23	Liver	Diet M	46.37
D2_L_24	Liver	Diet M	46.29
D2_L_26	Liver	Diet M	82.26
D2_L_29	Liver	Diet M	61.74
D3_L_04	Liver	Diet H	69.02
D3_L_07	Liver	Diet H	49.91
D3_L_10	Liver	Diet H	50.92
D3_L_12	Liver	Diet H	38.38
D3_L_13	Liver	Diet H	47.33
D3_L_15	Liver	Diet H	42.44
D3_L_17	Liver	Diet H	55.68
D3_L_18	Liver	Diet H	49.42
D3_L_21	Liver	Diet H	50.54
D3_L_24	Liver	Diet H	57.56
D3_L_25	Liver	Diet H	56.51
D3_L_29	Liver	Diet H	48.79
D3_L_32	Liver	Diet H	52.74
I_20	Liver	None (Initial Fish)	12.57
I_21	Liver	None (Initial Fish)	38.61
I_22	Liver	None (Initial Fish)	12.42
I_23	Liver	None (Initial Fish)	24.09
I_24	Liver	None (Initial Fish)	37.14
I_25	Liver	None (Initial Fish)	32.1
I_26	Liver	None (Initial Fish)	28.18
I_27	Liver	None (Initial Fish)	35.8
I_28	Liver	None (Initial Fish)	30.6
I_29	Liver	None (Initial Fish)	13.32
I_30	Liver	None (Initial Fish)	20.24
D001	Feed	Diet L	4.53141
D002	Feed	Diet L	4.80969
D003	Feed	Diet L	4.93266
D004	Feed	Diet L	4.69782
D005	Feed	Diet L	5.37212
D006	Feed	Diet L	4.87096
D007	Feed	Diet M	7.43288
D008	Feed	Diet M	6.9176
D009	Feed	Diet M	7.37225
D010	Feed	Diet M	7.14026
D011	Feed	Diet M	7.01531
D012	Feed	Diet M	9.25061
D013	Feed	Diet H	9.25169
D014	Feed	Diet H	9.17579
D015	Feed	Diet H	8.23576
D016	Feed	Diet H	9.30537
D017	Feed	Diet H	9.27324
D018	Feed	Diet H	9.22272

## Sheet: FA Mass Percent
Code	Sample Type	Diet	14:0	15:0	16:0	16:1n-7	16:2n-4	16:3n-4	17:1	16:4n-1	18:0	18:1n-9	18:1n-7	18:2n-6	18:2n-4	18:3n-3	18:4n-3	20:0	20:1n-11	20:1n-9	20:1n-7	20:2n-6	20:3n-6	20:4n-6	20:5n-3	22:1n-11	22:1n-9	22:5n-3	22:6n-3	24:1n-9
D1_L_06	Liver	Diet L	2.28051	0.24164	16.5022	4.13814	0.39267	0.52859	0.39267	0.69472	6.58478	23.676	4.77749	5.56786	0.37253	0.81051	1.21828	0.14599	0.5588	1.94321	0.34736	0.41784	0.11579	0.98671	10.5064	1.31393	0.25171	1.67137	8.51792	0.27185
D1_L_07	Liver	Diet L	2.37496	0.25158	16.7153	4.2216	0.42266	0.55852	0.34719	0.74469	7.39157	22.4816	4.51343	5.95753	0.39247	0.85539	1.22773	0.15095	0.43273	1.89695	0.28178	0.33209	0.10063	0.83023	10.1892	1.46926	0.24655	1.67052	8.83063	0.32203
D1_L_09	Liver	Diet L	2.31481	0.25161	16.098	4.13647	0.43277	0.57367	0.35225	0.74477	7.52315	22.7858	4.67492	6.02355	0.41264	0.86554	1.24295	0.156	0.48309	2.05817	0.31703	0.36232	0.11574	0.90076	10.316	1.53986	0.26167	1.6556	8.26288	0.312
D1_L_11	Liver	Diet L	2.29665	0.25183	15.2254	4.18534	0.44321	0.59431	0.36263	0.76555	7.38857	22.5837	4.72929	6.28557	0.43818	0.89146	1.28935	0.1511	0.46336	2.07001	0.26694	0.33241	0.11584	0.8411	10.622	1.56132	0.2619	1.75271	8.56711	0.31226
D1_L_13	Liver	Diet L	2.35927	0.24146	17.6568	4.1652	0.40243	0.53323	0.35213	0.66402	7.44504	24.1058	4.45696	5.88058	0.37225	0.78978	1.14694	0.14588	0.41753	1.6701	0.25655	0.31189	0.14588	0.8099	9.67352	1.26264	0.22637	1.56447	8.16439	0.30183
D1_L_17	Liver	Diet L	2.11353	0.21638	16.5308	4.15157	0.37742	0.51329	0.36735	0.67432	6.718	26.0366	4.70008	5.3744	0.36735	0.77496	1.16747	0.156	0.42774	1.85185	0.27677	0.32206	0.11574	0.80515	9.58635	1.43921	0.22645	1.52476	8.37862	0.33716
D1_L_20	Liver	Diet L	2.4114	0.25171	16.326	4.07773	0.43294	0.56383	0.3524	0.735	7.07813	20.5799	4.54088	6.26762	0.42288	0.87092	1.28876	0.15103	0.47825	2.0439	0.29199	0.3524	0.13089	0.84072	10.9394	1.47	0.23661	1.8526	9.61035	0.31716
D1_L_22	Liver	Diet L	2.32453	0.25157	15.7987	4.24654	0.42264	0.5434	0.3673	0.67421	6.64654	22.3145	4.63396	5.97736	0.40252	0.8805	1.2478	0.14088	0.50314	2.15849	0.29182	0.3522	0.14088	0.92579	10.9836	1.63019	0.2566	1.80126	8.9761	0.33208
D1_L_23	Liver	Diet L	2.10314	0.23145	15.2755	3.9195	0.39245	0.55346	0.37233	0.70943	7.04906	24.0553	4.66415	5.7761	0.40252	0.83019	1.21761	0.15094	0.46289	1.98742	0.28176	0.33208	0.13082	0.81509	10.2189	1.54969	0.25157	1.70566	9.36855	0.3522
D1_L_24	Liver	Diet L	2.34933	0.25153	17.044	4.31633	0.42258	0.56344	0.35718	0.72442	7.04296	22.6381	4.55277	5.96136	0.39239	0.83509	1.21743	0.17607	0.4427	1.97706	0.27669	0.33203	0.12577	0.80994	10.1217	1.56454	0.2616	1.67019	8.46162	0.36221
D1_L_26	Liver	Diet L	2.27753	0.24133	16.4103	4.10759	0.40221	0.55304	0.36199	0.69884	7.18451	24.2433	4.6003	5.85721	0.38713	0.82956	1.17647	0.15586	0.43741	1.82504	0.26144	0.3268	0.15083	0.87984	10.181	1.36752	0.22122	1.67421	8.28557	0.31171
D1_L_27	Liver	Diet L	2.10272	0.22134	16.369	4.01429	0.38231	0.53323	0.36219	0.6942	7.00236	25.952	4.76382	5.74979	0.3974	0.78978	1.15197	0.14588	0.3974	1.8009	0.26661	0.31189	0.12073	0.78978	9.61316	1.45883	0.24146	1.57453	8.01348	0.35213
D1_L_28	Liver	Diet L	2.36022	0.24659	16.6675	3.93035	0.41266	0.54854	0.34221	0.71964	7.44301	21.7553	4.46379	6.08424	0.4026	0.86558	1.23799	0.17614	0.47808	2.00292	0.28685	0.34221	0.14091	0.86558	10.7242	1.47451	0.24659	1.79156	8.93765	0.32711
D2_L_01	Liver	Diet M	3.16054	0.2919	15.7323	5.27932	0.59386	0.75491	0.34222	0.98641	5.49572	17.1465	4.46905	4.74082	0.45798	0.82536	1.56517	0.13085	0.77504	3.4776	0.36236	0.28686	0.12079	0.8304	12.2446	3.20081	0.38249	1.91243	8.76195	0.31203
D2_L_04	Liver	Diet M	2.89468	0.28695	15.6514	5.04934	0.53363	0.65948	0.36246	0.85079	5.83971	18.0276	4.57108	4.30427	0.42288	0.78534	1.40455	0.16613	0.69472	3.35783	0.3977	0.31716	0.14599	1.05719	11.9412	3.15646	0.38764	1.96335	9.04148	0.36246
D2_L_07	Liver	Diet M	2.86419	0.28189	15.0357	4.99849	0.57384	0.71479	0.33223	0.89097	6.24182	17.165	4.45485	4.7166	0.45807	0.81546	1.49502	0.21142	0.78023	3.51857	0.34229	0.29196	0.14094	0.8356	12.3427	3.36253	0.37753	2.04873	9.11608	0.31712
D2_L_10	Liver	Diet M	3.1217	0.29203	15.7344	5.22129	0.58406	0.72504	0.34238	0.94154	5.63919	16.6155	4.38044	4.60702	0.45315	0.83581	1.57595	0.22657	0.81567	3.61513	0.36252	0.31217	0.12587	0.87609	12.371	3.4238	0.39776	1.91833	8.78103	0.32224
D2_L_11	Liver	Diet M	2.99048	0.28697	15.7378	5.05462	0.57897	0.74007	0.33228	0.99179	6.47938	16.8051	4.30449	4.60655	0.44807	0.84076	1.57076	0.18124	0.77028	3.41338	0.34235	0.28193	0.12586	0.8609	12.2539	3.43855	0.37759	1.93324	8.76001	0.34738
D2_L_12	Liver	Diet M	3.09668	0.28701	15.6596	5.20645	0.58409	0.74522	0.34743	1.01208	5.59416	17.1702	4.26989	4.52165	0.43303	0.82578	1.58107	0.19134	0.71501	3.52971	0.3424	0.2719	0.12588	0.82578	12.004	3.61027	0.40785	1.85297	9.25982	0.37261
D2_L_13	Liver	Diet M	3.01475	0.29191	15.5921	5.04806	0.58382	0.74991	0.32211	0.98143	6.33147	16.025	4.22266	4.54477	0.43284	0.83547	1.59545	0.21138	0.71468	3.52308	0.35231	0.28185	0.13589	0.8707	12.3811	3.59354	0.41774	1.92763	9.34622	0.35231
D2_L_19	Liver	Diet M	3.07561	0.30202	16.1331	5.30051	0.58391	0.73996	0.35236	0.99164	6.02034	17.8446	4.37934	4.43975	0.41277	0.84063	1.57556	0.15101	0.71982	3.3726	0.32216	0.29196	0.13088	1.02688	12.0809	3.07561	0.37753	1.78697	8.31572	0.30202
D2_L_20	Liver	Diet M	3.20226	0.3021	15.7243	5.29178	0.61427	0.77539	0.34238	1.04728	5.93122	16.54	4.19918	4.75303	0.43301	0.84588	1.6112	0.14098	0.69986	3.5396	0.32224	0.27189	0.12587	0.87105	12.23	3.47415	0.39776	1.81763	8.98746	0.34238
D2_L_21	Liver	Diet M	3.17708	0.3021	15.6387	5.40758	0.63441	0.79553	0.32224	1.01707	6.40955	15.6236	4.30995	4.95947	0.45315	0.85595	1.62127	0.12587	0.69483	3.38855	0.30713	0.27189	0.12084	0.87105	12.7436	3.1217	0.38769	2.0291	8.84648	0.3021
D2_L_23	Liver	Diet M	3.18003	0.3019	15.6335	5.3336	0.61387	0.74469	0.34719	1.00131	6.09339	17.1782	4.36248	4.69458	0.44279	0.82017	1.56486	0.14089	0.75979	3.68824	0.34216	0.27171	0.11573	0.85539	11.9453	3.28067	0.39247	1.83154	8.6193	0.317
D2_L_24	Liver	Diet M	3.22841	0.30723	15.9607	5.44447	0.62453	0.78066	0.34248	1.07278	5.58549	16.414	4.26089	4.74943	0.43314	0.83606	1.6419	0.12591	0.70511	3.54067	0.33241	0.28204	0.12088	0.90657	12.556	3.41476	0.40292	1.82322	8.55704	0.33745
D2_L_26	Liver	Diet M	2.99859	0.29181	15.6923	5.18213	0.59368	0.76977	0.18112	1.03643	6.73174	17.8859	4.37714	4.81485	0.45281	0.81002	1.57979	0.13584	0.71443	3.40612	0.33206	0.27168	0.11572	0.86537	11.8233	3.34574	0.4025	1.76092	7.85369	0.31193
D2_L_29	Liver	Diet M	3.30246	0.31212	15.9988	5.36649	0.63431	0.78534	0.32723	1.01188	6.57974	15.1279	4.25896	4.97382	0.44301	0.84072	1.60089	0.13592	0.78031	3.64982	0.34736	0.28192	0.12082	0.93133	12.2231	3.5592	0.3977	1.8526	8.34172	0.32723
D3_L_04	Liver	Diet H	3.35919	0.31225	15.0232	5.78163	0.6799	0.83602	0.31225	1.08783	5.555	14.721	4.22542	3.36422	0.4583	0.76551	1.73751	0.13094	0.85113	4.306	0.33743	0.25181	0.12087	0.92164	13.4519	4.49738	0.46837	1.944	8.74799	0.31728
D3_L_07	Liver	Diet H	3.45001	0.31226	14.4044	5.8071	0.71015	0.8965	0.30219	1.23395	5.73659	13.6036	4.27096	3.39965	0.47343	0.77562	1.85344	0.12088	0.93679	4.44221	0.34752	0.25183	0.12088	0.88643	13.6741	4.35659	0.50869	2.02468	9.06573	0.30723
D3_L_10	Liver	Diet H	3.43056	0.3224	14.9262	5.71256	0.66999	0.806	0.30225	1.05284	5.7982	14.095	4.29198	3.29454	0.45338	0.74555	1.72284	0.1209	0.98736	4.46325	0.34255	0.25188	0.1209	0.88157	13.4754	4.08544	0.45338	1.97975	9.19349	0.31233
D3_L_12	Liver	Diet H	3.42918	0.31724	14.9051	5.71529	0.66972	0.79561	0.30213	0.99199	5.74551	14.2505	4.24996	3.35868	0.45823	0.74525	1.65164	0.13092	0.95675	4.4111	0.37263	0.25178	0.12085	0.88121	13.2937	4.26507	0.48341	2.02931	9.16965	0.32227
D3_L_13	Liver	Diet H	3.38386	0.30213	14.9303	5.79586	0.68483	0.83086	0.30213	1.09774	5.75054	14.6382	4.20464	3.37379	0.4532	0.76036	1.73221	0.15107	0.87114	4.34564	0.37263	0.25178	0.13092	0.90639	13.334	4.45138	0.48844	1.93363	8.74666	0.33234
D3_L_15	Liver	Diet H	3.46061	0.30224	14.9254	5.92887	0.71529	0.88656	0.30727	1.23917	5.58634	15.0363	4.15575	3.34979	0.46343	0.76567	1.81342	0.13097	0.8513	4.20613	0.35261	0.23171	0.12593	0.88656	13.3286	4.49829	0.4735	1.88898	8.42233	0.31231
D3_L_17	Liver	Diet H	3.31419	0.30724	14.5814	5.69155	0.66989	0.80588	0.30724	1.06779	5.50015	14.6771	4.32155	3.25879	0.45331	0.77063	1.75783	0.12592	0.8764	4.39206	0.35257	0.25184	0.12592	0.94188	13.6648	4.22585	0.47849	1.97945	9.23743	0.33243
D3_L_18	Liver	Diet H	3.34593	0.30234	15.0164	5.70925	0.69035	0.86168	0.3225	1.15898	5.67901	15.0668	4.27312	3.32577	0.47367	0.77098	1.74855	0.14109	0.84656	4.32351	0.35777	0.2318	0.11086	0.84152	13.1066	4.64601	0.48375	1.91988	8.59662	0.34769
D3_L_21	Liver	Diet H	3.16829	0.3123	14.7383	5.62132	0.62459	0.74548	0.33244	0.95703	6.08976	15.373	4.45776	3.22873	0.45333	0.77066	1.632	0.12593	0.90666	4.32176	0.34252	0.26193	0.12593	0.90163	12.9703	4.06488	0.43822	2.02488	9.11701	0.30222
D3_L_24	Liver	Diet H	3.26218	0.30205	14.7	5.63834	0.67459	0.84072	0.32219	1.14277	5.56283	15.3796	4.4553	3.3679	0.48329	0.75513	1.76198	0.13592	0.88602	4.36971	0.3826	0.24164	0.11075	0.86085	13.1847	4.57612	0.49335	1.90797	8.45751	0.33226
D3_L_25	Liver	Diet H	3.22727	0.30208	14.6007	5.65905	0.67466	0.83577	0.33229	1.11268	6.00644	15.2099	4.46078	3.37328	0.4934	0.81563	1.76216	0.12587	0.79549	4.2896	0.35747	0.24167	0.12587	0.85591	13.0047	4.43057	0.48334	1.90817	8.64968	0.32726
D3_L_29	Liver	Diet H	3.39564	0.32243	14.9932	5.71817	0.67006	0.8212	0.32243	1.14363	5.77863	14.8924	4.36294	3.34022	0.47358	0.75571	1.72301	0.12595	0.95723	4.48889	0.39297	0.24183	0.12091	0.85647	12.7613	4.44859	0.47861	1.89934	8.61001	0.32243
D3_L_32	Liver	Diet H	3.30579	0.30236	14.9163	5.72465	0.67527	0.8466	0.33259	1.13888	5.83552	15.4606	4.39428	3.36626	0.47369	0.76597	1.76376	0.1411	0.89196	4.34388	0.35779	0.24693	0.12094	0.86172	13.072	4.37412	0.48377	1.87462	8.25942	0.3074
I_20	Liver	None (Initial Fish)	3.36	0.36	10.64	5.76	0.52	0.35	0.23	0.48	3.75	10.31	4.55	1.6	0.08	0.78	1.22	0.09	0.94	10.28	0.68	0.34	0.06	0.59	7.84	8.19	1.09	0.26	13.94	0.61
I_21	Liver	None (Initial Fish)	2.45	0.37	14.47	3.88	0.26	0.17	0.4	0.23	6.02	16.36	4.73	1.45	0.04	0.8	1.42	0.08	0.8	5.68	0.48	0.41	0.05	0.63	9.78	3.52	0.48	0.17	15.88	0.44
I_22	Liver	None (Initial Fish)	3.1	0.44	14.29	4.39	0.29	0.19	0.38	0.21	4.94	16.43	5.06	3.47	0.08	2.09	0.94	0.1	1.16	6.25	0.81	0.77	0.1	0.74	7.56	4.27	0.59	0.16	11.31	0.34
I_23	Liver	None (Initial Fish)	2.65	0.36	11.79	4.37	0.33	0.22	0.3	0.28	4.79	14.51	5.16	1.62	0.04	0.88	1.37	0.1	0.82	7.28	0.63	0.61	0.09	1.4	13.94	4.61	0.68	0.2	12.04	0.37
I_24	Liver	None (Initial Fish)	1.72	0.43	14.98	3.79	0.14	0.08	0.41	0.11	6.04	22.5	5.54	1.97	0.13	1.42	1.41	0.12	0.4	3.45	0.53	0.79	0.21	3.53	14.93	0.97	0.33	0.12	6.81	0.18
I_25	Liver	None (Initial Fish)	2.44	0.39	14.36	3.48	0.21	0.14	0.39	0.15	6.49	15.91	4.47	1.54	0.04	0.88	1.43	0.09	0.65	5.34	0.39	0.4	0.05	0.83	9.67	3.02	0.47	0.2	18.21	0.44
I_26	Liver	None (Initial Fish)	2.34	0.42	13.15	6.09	0.27	0.2	0.44	0.28	5.34	15.63	5.93	1.94	0.17	1.15	1.42	0.09	0.57	5.5	0.44	0.59	0.17	2.37	13.35	3.01	0.54	0.13	9.54	0.34
I_27	Liver	None (Initial Fish)	1.51	0.31	15.4	2.42	0.16	0.09	0.42	0.08	6.39	19.27	3.91	1	0.11	0.61	1.03	0.06	0.3	2.23	0.21	0.39	0.06	1.13	11.07	0.93	0.28	0.24	23.25	0.76
I_28	Liver	None (Initial Fish)	2.34	0.4	14.88	4.28	0.26	0.2	0.37	0.27	6.01	15.72	5.5	1.38	0.17	0.76	1.46	0.09	0.09	4.51	0.52	0.44	0.07	0.94	12.32	2.82	0.42	0.21	14.84	0.58
I_29	Liver	None (Initial Fish)	2.58	0.46	14.32	3.33	0.2	0.13	0.39	0.16	5.22	15.89	4.82	1.85	0.1	1.04	1.28	0.09	0.67	5.15	0.49	0.55	0.12	1.66	11.88	2.88	0.71	0.25	14.97	0.5
I_30	Liver	None (Initial Fish)	2.71	0.44	14.36	3.94	0.27	0.16	0.38	0.22	6.12	14.38	5.19	1.67	0.14	0.97	1.17	0.14	1.49	5.68	0.86	0.97	0.13	1.64	12.87	3.02	0.55	0.16	10.37	0.29
D001	Feed	Diet L	4.8025	0.389994	17.5274	5.40977	0.74656	0.930414	0.228425	1.61569	3.40409	10.2401	2.98067	8.85286	0.306424	1.13098	1.69369	0.233996	0.384423	2.17282	0.33428	0.228425	0.178283	1.11984	13.1428	2.76896	0.523706	1.92768	11.2541	0.512563
D002	Feed	Diet L	4.68703	0.369097	16.2908	5.51623	0.768531	0.945495	0.232582	1.69886	3.17019	10.3853	2.99828	9.13641	0.31348	1.1528	1.73931	0.252806	0.358985	2.20447	0.328648	0.434827	0.227526	1.14774	13.515	2.72525	0.510668	1.99211	11.437	0.500556
D003	Feed	Diet L	4.6851	0.384025	17.1385	5.42572	0.751591	0.921659	0.224929	1.67874	3.27518	10.3028	2.97893	9.05201	0.312706	1.13013	1.69519	0.257845	0.356594	2.18345	0.323678	0.471802	0.224929	1.11916	13.2324	2.71012	0.493746	1.95304	11.2464	0.504718
D004	Feed	Diet L	4.54591	0.374191	17.3898	5.33981	0.738269	0.905138	0.232605	1.63835	3.37278	10.4672	2.99353	9.56715	0.313511	1.16808	1.65352	0.257888	0.333738	2.10862	0.313511	0.475324	0.197209	1.11246	12.9905	2.589	0.536003	1.93669	10.9931	0.490494
D005	Feed	Diet L	4.65692	0.384285	17.399	5.39516	0.748344	0.920261	0.232593	1.6686	3.36755	10.2392	2.96304	8.98013	0.313495	1.13263	1.69894	0.257875	0.343834	2.13885	0.313495	0.374172	0.379228	1.1124	13.1618	2.66471	0.520807	1.94671	11.2302	0.495525
D006	Feed	Diet L	4.69429	0.384032	17.3674	5.40172	0.747852	0.929763	0.232441	1.66246	3.40576	10.3133	2.97625	8.98939	0.31329	1.13188	1.69783	0.282971	0.36382	2.14755	0.323396	0.262759	0.217281	1.11673	13.2087	2.70844	0.510359	1.93532	11.2026	0.490147
D007	Feed	Diet M	5.35408	0.404081	16.0016	6.34913	0.873826	1.04556	0.232347	1.87393	3.12153	9.09183	2.88918	5.53086	0.343469	0.939489	1.91939	0.292959	0.459642	3.7428	0.383877	0.242449	0.171735	1.05566	13.8297	5.63693	0.560663	1.94464	9.96565	0.489948
D008	Feed	Diet M	5.31072	0.403857	16.2805	6.29512	0.858196	1.02983	0.232218	1.85774	3.15513	9.12212	2.90272	5.68933	0.333182	0.938967	1.89308	0.33823	0.454339	3.72053	0.383664	0.252411	0.176687	1.06012	13.7008	5.59342	0.575496	1.93851	9.87935	0.489676
D009	Feed	Diet M	5.32694	0.408988	16.1272	6.34688	0.868468	1.04014	0.237314	1.85812	3.11537	9.06337	2.89826	5.46832	0.338298	0.929058	1.91871	0.313052	0.464529	3.76673	0.39384	0.222166	0.136329	1.05024	13.8551	5.67029	0.570563	1.95405	9.97223	0.479677
D010	Feed	Diet M	5.33731	0.409008	16.1281	6.3775	0.868511	1.04019	0.237326	1.85821	3.13068	9.13452	2.91355	5.56958	0.333266	0.939204	1.91375	0.308019	0.469602	3.75177	0.398909	0.212078	0.136336	1.05534	13.8356	5.63018	0.570592	1.9491	9.95758	0.4898
D011	Feed	Diet M	5.39545	0.403775	16.4437	6.35441	0.868117	1.02963	0.232171	1.88765	3.1444	9.08494	2.89204	5.72856	0.333115	0.943825	1.88765	0.328067	0.454247	3.70969	0.398728	0.307879	0.136274	1.02963	13.6325	5.52667	0.57538	1.92298	9.7966	0.48453
D012	Feed	Diet M	5.27405	0.403755	16.2108	6.28848	0.863026	1.02453	0.237206	1.84718	3.1291	9.0643	2.89189	5.59705	0.333098	0.933683	1.89765	0.297769	0.469365	3.77511	0.449177	0.565257	0.121126	1.04472	13.7075	5.58191	0.580398	1.94307	9.92228	0.509741
D013	Feed	Diet H	5.74515	0.39378	15.3221	6.80028	0.928918	1.07532	0.227181	1.95376	3.00889	8.64802	2.87258	3.65509	0.343296	0.807754	1.99414	0.277666	0.575525	4.73041	0.479604	0.398829	0.136309	0.989499	13.959	7.43639	0.6563	1.90327	9.04685	0.509895
D014	Feed	Diet H	5.69496	0.3938	15.232	6.81577	0.928965	1.08043	0.232241	1.93871	2.98884	8.72419	2.88787	3.77644	0.343313	0.817893	1.98415	0.323118	0.570505	4.71046	0.419044	0.212046	0.176705	1.0047	13.9597	7.43676	0.661382	1.90842	9.09274	0.509921
D015	Feed	Diet H	5.67809	0.403775	15.6463	6.72791	0.908494	1.05486	0.237218	1.89774	3.05355	8.76697	2.92737	4.02261	0.343209	0.837834	1.93812	0.333115	0.57538	4.59799	0.418917	0.201888	0.16151	1.01953	13.7485	7.23767	0.64604	1.90279	8.96381	0.514814
D016	Feed	Diet H	5.72641	0.38883	15.4825	6.7515	0.919053	1.07054	0.227238	1.92395	3.03489	8.66535	2.86825	3.69641	0.343382	0.807958	1.9795	0.302984	0.570621	4.71141	0.409029	0.19694	0.151492	1.015	14.0029	7.46857	0.651416	1.9189	9.18548	0.515073
D017	Feed	Diet H	5.76651	0.398909	15.31	6.79661	0.929105	1.08059	0.232276	1.9289	3.01454	8.68511	2.87316	3.71642	0.343365	0.818017	1.98445	0.323167	0.580691	4.71117	0.409008	0.201979	0.156534	1.01495	13.9568	7.43284	0.651384	1.90871	9.10927	0.515047
D018	Feed	Diet H	5.77991	0.403836	15.4972	6.80969	0.928824	1.08531	0.232206	1.90308	3.04392	8.68248	2.88238	3.70015	0.333165	0.807673	1.98889	0.257446	0.565371	4.67441	0.408884	0.201918	0.141343	1.02473	13.9778	7.37506	0.636042	1.90813	9.09642	0.514891

## Sheet: FA d13C
Code	Sample Type	Diet	14:0	16:0	16:1n-9	18:0	18:1n-9	18:1n-7	18:2n-6	20:1n-9	20:5n-3	22:6n-3
D1-L-06	Liver	Diet L	-23.231	-23.3853	-22.1198	-22.3205	-23.4105	-24.1821	-29.4377	-25.1809	-26.3511	-26.7062
D1-L-13	Liver	Diet L	-24.08	-23.0323	-22.4022	-21.9374	-23.2108	-23.1784	-29.2597	-24.875	-25.6908	-25.7656
D1-L-23	Liver	Diet L	-24.0478	-23.4492	-22.0228	-22.0132	-23.3113	-23.5547	-28.9363	-25.3874	-26.1567	-26.9418
D1-L-28	Liver	Diet L	-24.1895	-23.5917	-22.2507	-22.2396	-23.6749	-23.8637	-29.6374	-25.5567	-25.8787	-26.5939
D1-L-11	Liver	Diet L	-23.8664	-23.5591	-22.4131	-22.3097	-23.5562	-24.1983	-29.7669	-24.9501	-26.0397	-26.797
D1-L-20	Liver	Diet L	-23.7075	-23.646	-23.2441	-22.6065	-23.8098	-23.7126	-29.4701	-25.2346	-25.8089	-26.2733
D1-L-24	Liver	Diet L	-24.5803	-23.8684	-22.2188	-22.3485	-23.8305	-23.8846	-29.396	-25.4412	-26.9315	-27.5578
D1-L-26	Liver	Diet L	-24.1796	-23.3185	-22.5455	-22.0078	-23.3654	-23.863	-29.4123	-25.4573	-26.1298	-26.54
D1-L-27	Liver	Diet L	-24.2005	-23.1844	-22.7607	-21.673	-23.0651	-24.0904	-29.7723	-24.6281	-26.2008	-27.1123
D1-L-07	Liver	Diet L	-23.954	-23.532	-22.4837	-22.4338	-23.513	-23.5885	-29.4701	-25.1595	-26.19	-27.1337
D1-L-09	Liver	Diet L	-23.5049	-23.3799	-22.2501	-22.4284	-23.745	-24.7271	-29.1949	-24.9716	-25.4708	-26.0809
D1-L-17	Liver	Diet L	-23.713	-23.0594	-22.6358	-22.3529	-23.0867	-23.1245	-28.9575	---	-25.0897	-25.7549
D1-L-22	Liver	Diet L	-24.509	-23.765	-22.4366	-22.2025	-23.6358	-24.4038	-29.6773	-25.8447	-27.1682	-27.5578
D2-L-04	Liver	Diet M	-24.5674	-23.7058	-22.424	-22.6766	-23.6533	-23.9339	-29.3136	-24.7569	-26.8878	-26.8505
D2-L-07	Liver	Diet M	-25.0408	-23.8127	-23.0396	-22.6006	-23.4975	-24.2064	-29.8671	-24.8165	-26.0987	-26.9272
D2-L-13	Liver	Diet M	-24.3484	-23.8235	-22.7855	-22.563	-23.7392	-24.1742	-29.4643	-25.0676	-26.681	-27.1984
D2-L-27	Liver	Diet M	-24.8949	-23.8304	-22.3105	-22.9306	-23.486	-24.8072	-28.9865	-25.2497	-26.1563	-26.2236
D2-L-10	Liver	Diet M	-24.4684	-23.6181	-22.272	-22.4448	-23.6532	-24.7703	-29.0293	-25.105	-26.2536	-26.8314
D2-L-19	Liver	Diet M	-24.2939	-23.8505	-22.9045	-22.3589	-23.7982	-23.9056	-29.6577	-24.7898	-25.9811	-27.1878
D2-L-20	Liver	Diet M	-24.054	-23.6613	-22.7207	-22.5683	-23.9701	-23.6478	-29.4965	-24.8539	-25.6766	-25.9484
D2-L-23	Liver	Diet M	-24.5993	-24.0095	-21.6754	-22.8658	-23.2865	-25.4759	-28.6737	-25.2282	-26.58	-26.9287
D2-L-01	Liver	Diet M	-24.2498	-23.5048	-22.3751	-22.3259	-23.4105	-23.7504	-29.1733	-24.7837	-26.5013	-27.1925
D2-L-11	Liver	Diet M	-24.7191	-23.7046	-22.1476	-22.5791	-23.5673	-25.3074	-29.2173	-25.0569	-26.5421	-27.3474
D2-L-12	Liver	Diet M	-24.3048	-23.764	-22.5909	-22.665	-23.911	-23.9325	-29.6899	-24.9928	-26.4833	-27.257
D2-L-21	Liver	Diet M	-23.9941	-23.4775	-22.6828	-22.3374	-23.5834	-23.7821	-29.6201	-25.4255	-25.8529	-25.975
D2-L-24	Liver	Diet M	-24.5336	-24.0692	-21.9739	-22.634	-23.3242	-25.546	-28.7977	-25.2765	-26.3869	-27.0515
D2-L-29	Liver	Diet M	-24.8073	-24.3894	-22.533	-22.8497	-23.5992	-24.8072	-29.4395	-25.5018	-26.3816	-26.4373
D3-L-12	Liver	Diet H	-24.1808	-23.6668	-22.6849	-22.8006	-23.5376	-24.0145	-29.4825	-24.937	-27.0071	-28.2889
D3-L-13	Liver	Diet H	-24.3459	-23.6777	-22.6795	-22.443	-23.4564	-23.749	-28.8485	-24.9424	-26.6405	-27.355
D3-L-15	Liver	Diet H	-24.0708	-23.465	-22.4667	-22.2424	-23.2775	-23.6514	-29.1682	-25.0449	-26.6405	-27.8434
D3-L-21	Liver	Diet H	-24.1478	-23.6341	-22.794	-22.4538	-23.7273	-23.814	-29.4067	-24.9155	-26.5003	-27.881
D3-L-29	Liver	Diet H	-24.557	-24.1146	-23.0077	-23.0605	-23.9129	-24.1971	-29.2854	-25.447	-26.8131	-28.3224
D3-L-04	Liver	Diet H	-24.6659	-23.5176	-22.8474	-22.6112	-23.4004	-24.0621	-28.9418	-25.8257	-26.7795	-27.8129
D3-L-07	Liver	Diet H	-24.4461	-23.8166	-22.8416	-22.8973	-23.7466	-23.9745	-29.4075	-25.03	-26.811	-27.3367
D3-L-24	Liver	Diet H	-24.6104	-23.9399	-22.6687	-22.8289	-23.3288	-23.7077	-28.1962	-25.5359	-27.169	-27.598
D3-L-25	Liver	Diet H	-24.6478	-24.0564	-22.7322	-23.1447	-23.8182	-24.3602	-29.0539	-25.4051	-26.9806	-28.3016
D3-L-10	Liver	Diet H	-24.4461	-23.8166	-22.8416	-22.8973	-23.7466	-23.9745	-29.4075	-25.03	-26.811	-27.3367
D3-L-17	Liver	Diet H	-24.3899	-23.6231	-22.6304	-22.6001	-23.4889	-23.3425	-29.3091	-25.0934	-26.6621	-27.8756
D3-L-18	Liver	Diet H	-24.2579	-23.5413	-22.7504	-22.5188	-23.4943	-24.0254	-29.4229	-25.2281	-26.3548	-27.6234
D3-L-32	Liver	Diet H	-24.6051	-23.961	-23.0765	-22.8658	-23.7708	-24.0813	-29.5433	-25.3632	-27.2476	-28.1088
I-20	Liver	None (Initial Fish)	-25.7591	-25.7407	-25.7516	-24.8032	-25.7616	-26.5047	-30.1283	-25.4863	-30.7299	-29.4923
I-21	Liver	None (Initial Fish)	-26.4422	-26.2502	-26.1743	-25.3632	-26.5747	-27.7377	-30.586	-26.2308	-31.635	-30.7775
I-22	Liver	None (Initial Fish)	-26.9095	-27.1634	-27.1255	-26.509	-27.632	-29.1312	-31.2376	-26.8399	-32.8479	-30.6831
I-23	Liver	None (Initial Fish)	-26.1787	-26.3845	-25.6976	-25.1495	-26.2833	-26.4123	-29.7491	-26.3375	-31.0946	-30.4046
I-24	Liver	None (Initial Fish)	-25.7205	-25.2973	-24.7348	-24.399	-25.3877	-25.6062	-28.5867	-25.7103	-30.1361	-29.6773
I-25	Liver	None (Initial Fish)	-26.795	-26.4602	-25.8923	-25.4182	-26.7562	-27.1108	-30.2757	-26.145	-31.2978	-30.2946
I-26	Liver	None (Initial Fish)	-25.5621	-25.7674	-23.0027	-24.2778	-25.3906	-25.1572	-29.0329	-25.8482	-31.1182	-31.7766
I-27	Liver	None (Initial Fish)	-26.3004	-26.4559	-25.9969	-25.1355	-26.8019	-27.209	---	-26.4475	-32.0361	-31.9111
I-28	Liver	None (Initial Fish)	-26.2618	-26.2264	-25.6745	-25.4286	-26.46	-26.498	-30.3139	-26.8741	-31.3558	-31.4702
I-29	Liver	None (Initial Fish)	-26.4602	-26.3848	-26.0789	-24.8858	-26.4925	-26.3785	-29.6246	-27.1999	-31.0642	-31.1476
I-30	Liver	None (Initial Fish)	-25.9588	-25.7237	-26.0297	-24.8207	-26.2591	-26.9593	-28.7018	-27.3331	-31.9875	-30.5778
D001	Feed	Diet L	-23.9481	-24.8191	-22.711	-23.3078	-24.8653	-23.7498	-29.8695	-25.8605	-26.3473	-26.7589
D002	Feed	Diet L	-24.2419	-24.6178	-22.7693	-23.4657	-24.5286	-23.4446	-30.0905	-25.5569	-26.0908	-26.712
D003	Feed	Diet L	-24.2793	-24.5066	-23.7174	-23.0342	-24.7075	-24.055	-29.7116	---	-25.447	-25.9564
D004	Feed	Diet L	-24.4876	-25.0733	-22.3615	-23.8287	-25.1705	-23.7603	-29.9642	-26.4101	-26.9649	-26.957
D005	Feed	Diet L	-24.3651	-24.5325	-22.3077	-22.7712	-24.2044	-23.7778	-29.4641	---	-27.3996	-27.8317
D006	Feed	Diet L	-24.3326	-24.6459	-22.4346	-23.2579	-24.5394	-24.7224	-29.4553	-25.4702	-26.9806	-27.2792
D007	Feed	Diet M	-24.0539	-24.2882	-22.917	-23.2256	-24.2755	-23.6402	-29.6438	-25.7327	-27.2163	-26.9272
D008	Feed	Diet M	-24.1085	-24.337	-22.8682	-23.2202	-24.1571	-23.7371	-29.7353	-25.5773	-27.0824	-27.5565
D009	Feed	Diet M	-24.1741	-24.1148	-22.9712	-23.2094	-24.2432	-23.6186	-29.7891	-25.2131	-26.6593	-27.2525
D010	Feed	Diet M	-24.1194	-24.2178	-23.4536	-23.2094	-24.1786	-23.4732	-29.6653	-25.1006	-26.3647	-26.3832
D011	Feed	Diet M	-24.2615	-24.4833	-22.6731	-24.0763	-24.604	-24.7332	-30.1445	-26.8146	-26.6218	-26.4259
D012	Feed	Diet M	-23.8726	-24.4399	-22.7437	-23.8131	-24.6035	-23.6155	-30.3835	-26.0133	-26.3191	-26.8036
D013	Feed	Diet H	-23.7668	-23.9426	-24.6941	-23.2038	-24.0052	-23.8021	-29.7687	-25.3581	-25.8332	-25.9011
D014	Feed	Diet H	-24.1846	-23.8933	-23.3961	-22.986	-23.6102	-23.2465	-28.7506	-25.2974	-27.4573	-26.8144
D015	Feed	Diet H	-24.6192	-24.7217	-24.0697	-24.115	-25.1085	-24.0162	-29.5272	-26.4611	-27.2091	-25.5695
D016	Feed	Diet H	-24.2905	-24.1802	-23.1083	-23.6649	-24.093	-23.8789	-29.2747	-25.9751	-26.9034	-25.6564
D017	Feed	Diet H	-24.2181	-24.2907	-23.2741	-23.9503	-24.4937	-23.4508	-29.5602	-26.3901	-27.0126	-26.3143
D018	Feed	Diet H	-24.2915	-24.2589	-22.8418	-23.4461	-24.4671	-23.8814	-29.6202	-26.2145	-26.9147	-26.3031
